# Supplementary material for: Which social media platforms facilitate monitoring the opioid crisis?
Source: PLOS Digit Health. 2025 Apr 28;4(4):e0000842. doi: 10.1371/journal.pdig.0000842 (PMC12036940; doi:10.1371/journal.pdig.0000842)
Supplement: S3 Table — All search queries conducted on January 29 and 30, 2024. (XLSX) [file pdig.0000842.s005.xlsx]

## Sheet: Sheet1
Platforms	No. of Household Words Hit (Noun)	Formal Keyword Hits	Informal Keyword Hits	Algospeak Keyword Hits	Informal + Algospeak Keyword Hits
facebook.com	1488600000	61221824	21249847	53368	21303215
youtube.com	11322000000	122434150	21540645	14515	21555160
instagram.com	2033900000	7096779	2971643	18962	2990605
tiktok.com	881500000	17748308	8977614	103274	9080888
twitter.com	1105100000	16638571	1788317	9019	1797336
pinterest.com	1183900000	8523098	1855375	3416	1858791
linkedin.com	4816200000	41970860	8725287	6919	8732206
reddit.com	1508000000	34062890	3272436	2034	3274470
drugs-forum.com	109040	115063	35305	0	35305
tumblr.com	325800000	4750446	376823	523	377346
bluelight.org	390800	405750	180691	143	180834
