# Supplementary material for: Which social media platforms facilitate monitoring the opioid crisis?
Source: PLOS Digit Health. 2025 Apr 28;4(4):e0000842. doi: 10.1371/journal.pdig.0000842 (PMC12036940; doi:10.1371/journal.pdig.0000842)
Supplement: S4 Table — Scaling factor of 100,000 applied for readability. All search queries conducted on January 29 and 30, 2024. (XLSX) [file pdig.0000842.s006.xlsx]

## Sheet: Sheet1
Platforms	Formal Ratio Scaled	Informal Ratio Scaled	Algospeak Ratio Scaled	Informal+Algospeak Ratio Scaled
facebook.com	41127.1	1427.51	3.58511	1431.09
youtube.com	10813.8	190.255	0.128202	190.383
instagram.com	3489.25	146.106	0.932298	147.038
tiktok.com	20134.2	1018.45	11.7157	1030.16
twitter.com	15056.2	161.824	0.816125	162.64
pinterest.com	7199.17	156.717	0.288538	157.006
linkedin.com	8714.52	181.165	0.143661	181.309
reddit.com	22588.1	217.005	0.134881	217.14
drugs-forum.com	1.05524e+06	32378	0	32378
tumblr.com	14580.9	115.661	0.160528	115.821
bluelight.org	1.03825e+06	46236.2	36.5916	46272.8
