# Supplementary material for: Which social media platforms facilitate monitoring the opioid crisis?
Source: PLOS Digit Health. 2025 Apr 28;4(4):e0000842. doi: 10.1371/journal.pdig.0000842 (PMC12036940; doi:10.1371/journal.pdig.0000842)
Supplement: S5 Table — Age and gender distributions and approximate number of American users of nine of the shortlisted platforms, with references. Bluelight and drugs-forum are excluded as such statistics are unavailable. (XLSX) [file pdig.0000842.s007.xlsx]

## Sheet: Table
Platforms	Age (%)			Gender (%)		US users (millions)
	18-34	35-54	55+	Female	Male
Facebook	54.1	32.2	13.7	43.3	56.7	193.8
YouTube	37.2	30.8	18.9	45.7	54.3	238
Instagram	62.3	24.7	7.5	49.4	50.6	169.65
TikTok	68.8	23.8	7.4	45.2	54.8	120
X (Twitter)	37	55.2	7.8	39.1	60.9	106
Pinterest	58	28.9	13	69.4	22.6	89.9
LinkedIn	75.1	21.2	3.8	43.6	56.4	230
Tumblr	41	29	15			29.4
	18-29	30-49	50+	Female	Male	US daily active users (millions)
Reddit	44	31	14	37.8	61.2	48.2

## Sheet: Sources
Platform	Source
Facebook	https://www.statista.com/statistics/376128/facebook-global-user-age-distribution/
	https://www.statista.com/statistics/268136/top-15-countries-based-on-number-of-facebook-users/
Youtube	https://www.statista.com/statistics/1287032/distribution-youtube-users-gender/
	https://www.statista.com/statistics/1287137/youtube-global-users-age-gender-distribution/
	https://www.statista.com/statistics/280685/number-of-monthly-unique-youtube-users/
Instagram	https://www.statista.com/statistics/802776/distribution-of-users-on-instagram-worldwide-gender/
	https://www.statista.com/statistics/325587/instagram-global-age-group/
	https://www.statista.com/statistics/578364/countries-with-most-instagram-users/
Tiktok	https://www.statista.com/statistics/1299785/distribution-tiktok-users-gender/
	https://www.statista.com/statistics/1299771/tiktok-global-user-age-distribution/
	https://www.statista.com/statistics/1299807/number-of-monthly-unique-tiktok-users/
Twitter	https://www.statista.com/statistics/828092/distribution-of-users-on-twitter-worldwide-gender/
	https://www.statista.com/statistics/1498204/distribution-of-users-on-twitter-worldwide-age-and-gender/
	https://www.statista.com/statistics/242606/number-of-active-twitter-users-in-selected-countries/
Pinterest	https://www.statista.com/statistics/248168/gender-distribution-of-pinterest-users/
	https://www.statista.com/statistics/1300092/pinterest-global-audience-by-age-group-and-gender/
	https://www.statista.com/statistics/328106/pinterest-penetration-markets/
LinkedIn	https://www.statista.com/statistics/933964/distribution-of-users-on-linkedin-worldwide-gender/
	https://www.statista.com/statistics/273505/global-linkedin-age-group/
	https://www.statista.com/statistics/272783/linkedins-membership-worldwide-by-country/
Tumblr	https://www.tumblr.com/unwrapping/93716151897/age-demographics-tumblr
	https://www.statista.com/statistics/183857/unique-visitors-on-tumblr-in-the-us/
Reddit	https://www.statista.com/statistics/1255182/distribution-of-users-on-reddit-worldwide-gender/
	https://www.statista.com/statistics/261766/share-of-us-internet-users-who-use-reddit-by-age-group/
	https://www.statista.com/statistics/1453149/reddit-quarterly-dau-by-region/
