# Supplementary material for: Which social media platforms facilitate monitoring the opioid crisis?
Source: PLOS Digit Health. 2025 Apr 28;4(4):e0000842. doi: 10.1371/journal.pdig.0000842 (PMC12036940; doi:10.1371/journal.pdig.0000842)
Supplement: S6 Table — Each study is associated with a general research question or theme (one of: “Recovery/ Harm Reduction/ Treatment”, “Active Use/ Production/ Promotion”, “Mortality/ Suicide/ Self-harm”, “Population Chatter/ Thematic Analysis”, “Regulatory/ Compliance”, or “Misinformation/ Myth/ Content Quality”), one or more shortlisted platforms, one or more substance categories (with “general” indicating substance use broadly), one or more data types (comments, engagement (likes, views, shares etc.) forum discussion, hashtags, pins, profiles, surveys, text posts, videos), and one or more references. (XLSX) [file pdig.0000842.s008.xlsx]

## Sheet: Sheet1
Research Question/Theme	Platform	Substance	Data Type	Citation (see S1 Text Appendix I)
Recovery / Harm Reduction / Treatment	Facebook	General	Posts	Liu et al. 2022
	Facebook, Reddit	Alcohol, General	Forum Discussion	Colditz et al. 2024
	Instagram	Alcohol	Posts	Atkinson et al. 2023
	Reddit	Alcohol, Cannabinoids, Opioids	Posts	Chen et al. 2022
	Reddit	Opioids	Comments	Preiss et al. 2022
	Reddit	Opioids	Comments, Posts	Yang et al. 2018; D'Agostino et al. 2017
	Reddit	Opioids	Posts	Nobles et al. 2021; Chancellor et al. 2019; Jha et al. 2020; Naserianhanzaei et al. 2022; Bremer et al. 2023; Arshonsky et al. 2022; Meacham et al. 2022
	TikTok	General	Engagement, Videos	Russell et al. 2021
	TikTok	Opioids	Videos	Boling et al. 2024
	YouTube	General	Engagement, Videos	Raj et al. 2023
Active Use / Production / Promotion	Bluelight	Antidepressants	Forum Discussion	Anderson et al. 2017
	Bluelight	General	Survey	Soussan et al. 2016
	Bluelight	Stimulants	Forum Discussion	Katselou et al. 2015
	Bluelight, Drugs-forum	Benzodiazepines	Forum Discussion	Abouchedid et al. 2018
	Facebook	Alcohol	Profiles	Egan et al. 2011
	Facebook	General	Posts	Zaprutko et al. 2022
	Facebook, Instagram, Reddit, Pinterest, X (Twitter), YouTube	Nicotine	Survey	Clendennen et al. 2020
	Facebook, Instagram, Pinterest, Tumblr, X (Twitter), Youtube	Nicotine	Pins, Posts, Profiles	O'Brien et al. 2020
	Instagram	General	Comments	Shah et al. 2022
	Instagram	General	Posts	Yang et al. 2017
	Instagram	Opioids	Posts	Cherian et al. 2018
	Instagram, Pinterest	Nicotine	Pins, Posts	Lee et al. 2017
	Instagram, Reddit, Tumblr, X (Twitter)	General	Posts	Haupt et al. 2022
	Pinterest	Cannabinoids	Pins	Merten et al. 2020; Laestadius & Guidry et al. 2019
	Pinterest	Nicotine	Pins	Guidry et al. 2016
	Reddit	General	Comments, Posts	Holborn et al. 2023
	Reddit	Opioids	Comments, Posts	Garg et al. 2021
	Reddit	Opioids	Posts	Sarker & Al-Garadi et al. 2022
	Reddit	Opioids, Psychedelics	Comments, Posts	Krawczyk et al. 2025
	Tiktok	Cannabinoids	Videos	Rutherford et al. 2022
	TikTok	Nicotine	Hashtags, Posts	Sun et al. 2023
	Tumblr	General	Posts	Zhao et al. 2022
	Tumblr, X (Twitter)	General	Posts	Al-Rawi 2022
	X (Twitter)	Opioids	Posts	Chary et al. 2017; Fodeh et al. 2021; Black et al. 2020; Al-Garadi et al. 2022
	Youtube	Alcohol	Videos	Primack et al. 2017
	YouTube	Cannabinoids	Engagement, Videos	Krauss et al. 2015
	YouTube	Opioids	Videos	Grund et al. 2013
Mortality / Suicide / Self harm	Instagram	General	Comments, Posts	Purushothaman et al. 2021
	Reddit	Opioids	Comments	Lavertu et al. 2021
	Reddit	Opioids	Posts	Yao et al. 2020
	X (Twitter)	General	Posts	Hanson et al. 2013
	X (Twitter)	Opioids	Posts	Giorgi et al. 2023; Matero et al. 2023; Cuomo et al. 2023; Graves et al. 2018; Anwar et al. 2020
	X (Twitter), Reddit	Opioids	Posts	Sumner et al. 2022
Population Chatter / Thematic Analysis	Bluelight	Opioids	Survey	Vosburg et al. 2022
	Drugs-forum	General	Forum Discussion	Paul et al. 2016; Rhumorbarbe et al. 2019
	Facebook	General	Posts	Kilgo et al. 2022
	Facebook, Instagram, Pinterest, X (Twitter), YouTube	General	Comments, Posts	Catalani et al. 2020
	Facebook, Reddit, X (Twitter)	Opioids	Posts	Goyer et al. 2022
	Instagram	General	Posts	Hassanpour et al. 2019
	Instagram, X (Twitter), YouTube	Opioids	Posts, Videos	Stokes et al. 2021
	Reddit	Alcohol, Cannabinoids, Opioids	Posts	Chen et al. 2022
	Reddit	Opioids	Comments, Posts	Ramachandran et al. 2022; Arillotta et al. 2021; El-Bassel et al. 2022
	Reddit	Opioids	Posts	Balsamo et al. 2019; Bunting et al. 2023; Kepner et al. 2022; Alambo et al. 2020; Frank et al. 2023; Krawczyk et al. 2021; Sarker & Nataraj et al. 2022; Wanchoo et al. 2023
	TikTok	Opioids	Posts	Yeh et al. 2024
	TikTok	Stimulants	Engagement, Videos	Whelan et al. 2024
	X (Twitter)	General	Posts	Hanson et al. 2013; Calac et al. 2022; Glowacki et al. 2021
	X (Twitter)	General, Opioids	Posts	Nasralah et al. 2022
	X (Twitter)	Opioids	Posts	Flores et al. 2021; Tibebu et al. 2018; Tacheva et al. 2021; Sarker et al. 2019; Graves et al. 2018; Glowacki et al. 2018; Chan et al. 2015; Al-Garadi et al. 2022; Chenworth et al. 2021; Rajesh et al. 2021; Yang et al. 2023; Elphinston et al. 2020
	YouTube	Opioids	Comments	Ittefaq et al. 2023
Regulatory / Compliance	Facebook, Instagram, X (Twitter), YouTube	Alcohol	Posts	Lindeman et al. 2019
	Instagram	Nicotine	Engagement, Posts	Wu et al. 2024; Wu et al. 2023
	TikTok	Nicotine	Videos	Jancey et al. 2023
	Youtube	Nicotine	Engagement, Videos	Jones et al. 2021
Misinformation / Myth / Content Quality	Drugs-forum, Reddit, X (Twitter), Youtube	Opioids	Comments, Posts	ElSherief et al. 2021; ElSherief et al. 2024
	YouTube	Opioids	Videos	Squires et al. 2023; O'Kelly et al. 2024
